# Supplementary material for: Breaking the Balance: Baseline Oxidative Stress and DNA Repair Capacity in Multiple Myeloma Therapy
Source: Cancers (Basel). 2026 Jun 19;18(12):1995. doi: 10.3390/cancers18121995 (PMC13297473; doi:10.3390/cancers18121995)
Supplement: Supplementary file 1 [file cancers-18-01995-s001.zip]

Archive with 1 entries (1 files):
- cancers-4341350-supplementary.pdf
